# Supplementary material for: Colorectal Cancer and Onset of Anxiety and Depression: A Systematic Review and Meta-Analysis
Source: Curr Oncol. 2022 Nov 15;29(11):8751–66. doi: 10.3390/curroncol29110689 (PMC9689519; doi:10.3390/curroncol29110689)
Supplement: Supplementary file 1 [file curroncol-29-00689-s001.zip]

Archive with 2 entries (2 files):
- curroncol-1969632-supplementary File S1.pdf
- curroncol-1969632-supplementary.pdf
